# Supplementary material for: The ArsH Protein Product of the Paracoccus denitrificans ars Operon Has an Activity of Organoarsenic Reductase and Is Regulated by a Redox-Responsive Repressor
Source: Antioxidants (Basel). 2022 May 3;11(5):902. doi: 10.3390/antiox11050902 (PMC9137774; doi:10.3390/antiox11050902)
Supplement: Supplementary file 1 [file antioxidants-11-00902-s001.zip]

Archive with 1 entries (1 files):
- antioxidants-1662101-supplementary.pdf
